# Supplementary material for: Evaluation of Gene Expression Classification Studies: Factors Associated with Classification Performance
Source: PLoS One. 2014 Apr 25;9(4):e96063. doi: 10.1371/journal.pone.0096063 (PMC4000205; doi:10.1371/journal.pone.0096063)
Supplement: Table S1 — Details of study factors in the selected studies. (XLSX) [file pone.0096063.s004.xlsx]

## Sheet: Blad1
No	First author	Dataset availability *	PMID	Year	Disease	Disease type	Medical question	Microarray color system	Training sample			Testing sample			Cross Validation	Classification methods	Gene selection emthod	Accuracy (%)		The number of genes in the final classifcation model (p)
									Total	Class A	Class B	Total	Class A	Class B				Training	Testing
1	Chen	x	15887125	2005	Hepatitis C	Infection	response to treatment	two	31	15	16	23	15	8	nested	kNN	wrapper	96.7742	91.3043	8
2	Hakonarson	x	16203992	2005	Asthma	Inflammatory disorder	response to treatment	one	53	32	21	108	64	42	nested	Weighted vote method	wrapper	-	60	11
3	Koczan	x	16048752	2005	Psoriasis (skin disease)	Disease of immune function	prognosis	one	22	11	11	-	-	-	single	SVM	wrapper	-	86	2
4	Moore	x	15630028	2005	Stroke	Degenerative disease	diagnostic	one	38	19	19	19	9	10	nested	PAM	embedded	92.1	78.94	22
5	Ockenhouse	x	15897992	2005	HIV infection	Infection	diagnostic	one	29	22	7	58	53	5	nested	Weighted vote method	wrapper	100	93	10
6	Tan	x	15751056	2005	Sclerosis	Disease of immune function	diagnosis	two	39	21	18	-	-	-	single	compound covariate predictor	wrapper	-	96	26
																DLDA		-	96
																kNN		-	100
																SVM		-	100
																NC		-	100
7	Barth	x	17045896	2006	Dilated cardiomyopathy	Degenerative disease	diagnosis	one	12	7	5	28	13	15	nested	PAM	embedded	91.67	96.428	31
8	Burczynski	AE (P)	16436634	2006	Crohn’s Disease	Inflammatory disorder	diagnosis	one	64	44	20	21	15	6	nested	Weighting voting algorithm	wrapper	94	100	12
9	Pachot	x	16765452	2006	Sepsis	Infection	prognosis	one	31	10	21	7	3	4	nested	Nearest centroid	wrapper	90.32	100	28
10	Allantaz	x	17724127	2007	Inflammatory disorder	Inflammatory disorder	diagnostic	one	16	8	8	16	8	8	nested	kNN	filter	93.75	100	50
11	Kuo	x	17652725	2007	Pterygia	Inflammatory disorder	prognosis	two	32	24	8	-	-	-	single	SVM	wrapper	-	84.38	3
																ANN		-	83.33
12	Mutch	x	18094752	2007	Obesity		response to treatment	two	54	27	27	-	-	-	single	SVM	filter	-	70.2	34
																Random Forest		-	75
																kNN		-	73.7
																DLDA		-	80.9
13	Tang		17575094	2007	Sepsis	Infection	diagnostic	two	44	31	13	50	40	10	nested	SVM	filter	90.9	88	50
14	Wang	AE (P)	17940614	2007	Thoracic Aortic Aneurysm	Degenerative disease	diagnostic	one	61	36	25	33	22	11	nested	PAM	embedded	78	78	41
15	Ramilo	AE (P+R)	17105821	2007	Acute infections caused by virus and bacteria	Infection	diagnosis	one	23	11	12	37	7	37	nested	kNN	wrapper	91	95	35
									20	10	10	40	21	19				95	85	30
16	Aerssens	x	18237869	2008	Bowel syndrome	Inflammatory disorder	diagnostic	one	45	28	17	16	9	7	nested	PAM	embedded	88	75	32
17	Cvijanovich	x	18460642	2008	Septic shock	Infection	diagnosis	one	57	42	15	44	30	14	nested	kNN	filter	92.9825	97.7273	50
																SVM		94.7368	95.4545
																kNN		94.7368	100
																SVM		94.7368	95.4545
18	Koczan	AE (P+R)	18454843	2008	Rheumatoid arthritis	Inflammatory disorder	response to treatment	one	19	12	7	-	-	-	single	SVM	wrapper	-	99	3
19	Vahey	x	18724805	2008	AIDS	Infection	response to treatment	one	48	24	24	-	-	-	single	PAM		-	81	53
									48	24	24	-	-	-			embedded		83	176
20	Xu	x	18382470	2008	Degenerative disease	Degenerative disease	diagnostic	one	33	21	12	-	-	-	nested	PAM	embedded	-	96.9697	23
21	Arijs	AE (P+R)	19700435	2009	Ulcerative colitis	Inflammatory disorder	response to treatment	one	46	20	26	-	-	-	single	PAM	embedded	-	89.1	5
22	Howrylak	x	19174476	2009	Acute lung injury	Trauma	diagnostic	one	33	13	20	9	8	1	nested	SVM	wrapper	100	88.89	8
23	Julia	x	19847310	2009	Rheumatoid Arthritis	Inflammatory disorder	response to treatment	one	29	25	4	14	11	3	nested	kNN	wrapper	96.6	86	8
24	Lin	x	19716046	2009	Acute cardiac allograft rejection	Disease of immune function	prognosis	one	18	6	12	10	6	4	nested	LDA	wrapper	-	80	12
25	Nascimento	x	19936257	2009	Dengue infection	Infection	diagnosis	one	18	10	8	-	-	-	single	LDA	wrapper	-	97.44	3
26	Olsen	AE (P+R)	19177426	2009	Inflammatory bowel diseases	Inflammatory disorder	diagnostic	one	71	14	57	18	7	11	nested	Random Forest	embedded	100	100	134
27	Popper	AE (P)	19583510	2009	Kawasaki Disease	Disease of immune function	diagnostic	two	31	23	8	-	-	-	Single	PAM	embedded	-	90.3226	38
28	Tanino	x	19577537	2009	Rheumatoid Arthritis	Inflammatory disorder	response to treatment	two	42	28	14	26	15	11	nested	Weighted vote method	filter	97.6	65.4	10
29	Walter	AE (P+R)	20053375	2009	Dystonia (movement disorder)	Infection	diagnostic	one	30	15	15	15	8	7	nested	SVM	wrapper	93.33	86.67	79
30	Arijs	x	20848504	2010	Crohn’s Disease	Inflammatory disorder	response to treatment	one	37	19	18	-	-	-	single	PAM	embedded	-	100	21
31	Fehlbaum-Beurdeley	x	20129318	2010	Alzheimer’s disease	Degenerative disease	diagnosis	one	100	53	47	50	27	23	nested	SVM	filter	-	98	133
32	Kabakchiev	AE (P+R)	20941359	2010	Ulcerative colitis	Inflammatory disorder	response to treatment	one	40	20	20	-	-	-	single	PAM	embedded	-	80	10
33	Suárez-Fariñas	AE (P+R)	20152045	2010	Psoriasis	Disease of immune function	response to treatment	one	16	9	7	-	-	-	single	PAM	embedded	-	87.7	23
34	Takahashi	x	20083392	2010	Schizophrenia	Mental disorder	diagnosis	two	68	35	33	33	17	16	nested	ANN	wrapper	91.2	87.9	14
35	Woelk	x	19952713	2010	AIDS	Infection	prognosis	one	24	12	12	-	-	-	single	SVM	wrapper	-	100	40
36	Bansard	x	21059672	2011	Rheumatoid Arthritis	Inflammatory disorder	response to treatment	one	14	7	7	18	8	10	single	SVM	filter	-	83.3333	20
37	Scian	x	21242883	2011	Lost kidney graft due to interstitial fibrosis and tubular atrophy	Inflammatory disorder	diagnostic	one	34	24	10	24	17	7	nested	LASSO	embedded	100	58.3	17
38	Glatt	x	22917206	2012	Autism spectrum disorder	Mental disorder	diagnostic	two	64	30	34	64	30	34	nested	SVM	filter	71	91	48
39	Kong	x	23227143	2012	Autism spectrum disorder	Mental disorder	diagnostic	one	99	66	33	186	104	82	nested	Partial Least Squares	filter	77.4	67.7	70
40	Maschietto	x	22633013	2012	Schizophrenia	Mental disorder	diagnostic	two	38	28	10	-	-	-	single	LDA	wrapper	-	84.2	6
41	Menke	x	22237309	2012	Depression	Mental disorder	diagnostic	two	36	18	18	24	11	13	single	Random forest	filter	72.2	41.7	25
42	Murakami	x	23152743	2012	Chronic hepatitis C	Infection	diagnostic	two	68	64	4	47	31	16	nested	LDA	filter	98.35	74.47	12
									76	64	12	39	31	8				97.37	87.18	12
									16	4	12	24	16	8				87.5	79.19	12
43	Rahimov	AE (P+R)	22988124	2012	Facioscapulohumeral muscular dystrophy (neuromuscular disorder)	Degenerative disease	diagnostic	one	25	13	12	22	13	9	single	Lasso	wrapper	-	91	9
												26	16	10					81	10
44	Rasimas	x	22728749	2012	HIV / HCV	Infection	response to treatment	one	28	10	18	-	-	-	single	PAM	filter	-	82	24
45	Swanson	x	22916119	2012	Pneumonia	Inflammatory disorder	prognostic	one	20	10	10	-	-	-	single	Logistic regression	filter	-	95	5
46	Zhou	x	22984568	2012	Sarcoidosis	Inflammatory disorder	diagnostic	one	74	39	35	-	-	-	nested	RFE SVM	filter		86	20
47	Balow Jr	x	23223423	2013	Cryopyrin-associated periodic syndromes	Inflammatory disorder	diagnostic	one	83	17	66	17	6	11	nested	LDA	filter	92.8	100	10
48	Lunnon	x	23042217	2013	Alzheimer	Degenerative disease	diagnostic	two	156	78	78	52	26	26	nested	Random forest	filter	-	75	50
	* Last checked on Feburary 4, 2014 on the ArrayExpress and GEO online databases repositories
	AE	Array Express
	P	Processed dataset
	R	Raw dataset
	x	Not Availaible
